# Supplementary material for: Characterization of a Novel Lentzea Species Isolated from the Kumtagh Desert and Genomic Insights into the Secondary Metabolite Potential of the Genus
Source: Microorganisms. 2025 Jul 10;13(7):1628. doi: 10.3390/microorganisms13071628 (PMC12300779; doi:10.3390/microorganisms13071628)
Supplement: Supplementary file 1 [file microorganisms-13-01628-s001.zip › suppl.xlsx]

## Sheet: Table S1
Table S1. Cultural characteristics of strain E54 and the type strains of the most closely related species
Agar medium	1	2	3
Nutrient
Growth	+++	+++	++
Aerial mycelium	Pinkish_White	White	White
Substrate mycelium	Pinkish_White	Pale_Greenish_Yellow	Pale_Yellow
ISP1
Growth	+++	++	+++
Aerial mycelium	Pinkish_White	White	White
Substrate mycelium	Pinkish_White	Light_Greenish_Yellow	Pale_Yellow
ISP2
Growth	+	++	+
Aerial mycelium	Pale_Yellow	White	Brilliant_Yellow
Substrate mycelium	Light_Yellow	Moderate_Olive_Brown	Deep_Yellow
ISP3
Growth	+++	++++	+++
Aerial mycelium	Light_Yellow	White	White
Substrate mycelium	Pale_Yellow	Very_Deep_Purplish_Red	Pale_Greenish_Yellow
ISP4
Growth	+	++	++
Aerial mycelium	Pale_Yellow_Green	White	Yellowish_White
Substrate mycelium	Pale_Yellow_Green	Strong_Brown	Pale_Yellow_Green
ISP5
Growth	+++	++	++++
Aerial mycelium	Pale_Greenish_Yellow	White	Vivid_Yellow
Substrate mycelium	Pale_Greenish_Yellow	Deep_Brown	Pale_Yellow
ISP6
Growth	++	+	+
Aerial mycelium	Pale_Greenish_Yellow	White	White
Substrate mycelium	Light_Greenish_Yellow	Brilliant_Orange_Yellow	Brilliant_Yellow
ISP7
Growth	+	+++	+++
Aerial mycelium	Deep_Yellowish_Brown	Pale_Yellow	Dark_Yellowish_Pink
Substrate mycelium	Dark_Yellowish_Brown	Dark_Grayish_Yellowish_Brown	Moderate_Orange_Yellow
Bennett's
Growth	++	++	+++
Aerial mycelium	Pale_Greenish_Yellow	White	White
Substrate mycelium	Light_Greenish_Yellow	Dark_Yellowish_Brown	Pale_Yellow
Czapek agar
Growth	++++	+++	++++
Aerial mycelium	Yellowish_White	White	Vivid_Yellow
Substrate mycelium	Yellowish_White	Moderate_Yellowish_Brown	Light_Yellow
Strain：1，E54；2，Lentzea flaviverrucosa CGMCC4.578T；3，Lentzea albidocapillata subsp. violacea CGMCC 4.2093T。

## Sheet: Table S2
Table S2. Genomic characteristics of Lentzea species used for comparison.
Strain	contigs	bases	CDS	rRNA	tRNA	tmRNA	repeat_region
Lentze alba NEAU-D13	35	10211123	9416	8	83	1
Lentze sp. BCCO10 0798	106	9549005	9137	4	80	1
Lentzea aerocolonigenes DSM40034	106	10810212	9978	2	94	1
Lentzea aerocolonigenes NBRC13195	55	10698154	9839	10	90	1
Lentzea aerocolonigenes NRRLB16138	139	10637170	12448	3	71	1
Lentzea aerocolonigenes NRRLB-16140	649	10250719	9721	3	77	1
Lentzea aerocolonigenes NRRLB-3298	204	10648728	9817	6	90	1
Lentzea albida DSM44437	40	9441135	8803	6	83	1
Lentzea albidocapillata DSM44073	37	8639486	8173	7	76	1
Lentzea albidocapillata NRRLB-24057	127	8642480	8162	5	76	1
Lentzea albidocapillata subsp. violacea DSM44796	57	8671075	8292	8	80	1
Lentzea atacamensis DSM45479	32	9306230	9044	8	84	1
Lentzea atacamensis DSM45480	41	9529573	9205	8	83	1
Lentzea californiensis DSM43393	34	8998498	8523	6	84	2	1
Lentzea cavernae CGMCC4.7367	39	9738650	9233	5	80	1
Lentzea flava DSM43885	136	9746996	9184	5	82	1
Lentzea flava JCM3296	188	9721257	9136	4	83	1
Lentzea flaviverrucosa CGMCC4.578	32	9473544	8926	4	83	1
Lentzea flaviverrucosa DSM44664	31	9468454	8920	6	84	1
Lentzea fradiae CGMCC4.3506	43	8508028	8003	6	81	1
Lentzea guizhouensis DHSC013	1	9997872	9734	15	89	1
Lentzea indica PSKA42	634	9967719	10000	8	81	1
Lentzea jiangxiensis CGMCC4.6609	61	8591279	8014	6	83	1	2
Lentzea nigeriaca DSM45680	42	9332327	8753	6	86	1
Lentzea pudingi CGMCC4 7319	56	9209394	8738	3	84	1	1
Lentzea sp. BCCO10 0856	116	9892812	9174	3	78	1	1
Lentzea sp. CC55	57	8269994	7789	9	86	1
Lentzea sp. E54	1	9043573	8602	15	82	1
Lentzea sp. HUAS12	1	9676923	9038	15	83	1
Lentzea sp. NBRC102530	72	9531454	8919	6	91	1
Lentzea sp. NBRC105346	67	9387271	8433	9	63	1	3
Lentzea sp. NEAU-D7	43	9315492	8779	2	88	1	1
Lentzea terrae NEAU-LZS42	59	10581732	9894	5	83	1	3
Lentzea tibetensis FXJ1.1311	110	9370857	8644	10	62	1	2
Lentzea waywayandensis DSM44232	33	10153412	9324	6	84	1
Lentzea xinjiangensis CGMCC4.3525	54	8684108	8177	7	81	1	2
